# Supplementary material for: Astragaloside IV from Astragalus membranaceus Fisch. ex Bunge Mitigates DSS-Induced Colitis via Anti-Inflammatory and Antioxidant Modulation of the Gut–Liver–Brain Axis
Source: Antioxidants (Basel). 2026 Apr 10;15(4):474. doi: 10.3390/antiox15040474 (PMC13114091; doi:10.3390/antiox15040474)
Supplement: Supplementary file 1 [file antioxidants-15-00474-s001.zip]

Archive with 1 entries (1 files):
- antioxidants-4184687-supplementary.pdf
